# Supplementary material for: xenoGI: reconstructing the history of genomic island insertions in clades of closely related bacteria
Source: BMC Bioinformatics. 2018 Feb 5;19:32. doi: 10.1186/s12859-018-2038-0 (PMC5799925; doi:10.1186/s12859-018-2038-0)
Supplement: Supplementary file 1 — A more detailed description of the correspondence between xenoGI islands and validation islands. A tab-delimited text file containing each validation range used in the five species we looked at. Includes the assemblies used to compare with each strain and the tree. For each validation range gives the base-wise coverage, the amount of extra coverage, the number of overlapping xenoGI islands and any comments. (TSV 6 kb) [file 12859_2018_2038_MOESM1_ESM.tsv]

Species	Burkholderia cenocepacia J2315
Comparison species in tree
Genbank assemblies used	GCF_000009485.1	GCF_000203915.1	GCF_000022645.2	GCF_000013645.1	GCF_000959505.1	GCF_000198775.1
Tree	((((((B_cenocepacia, B_ambifaria)i0,B_thailandensis)i1,B_dolosa)i2, B_glumae)i3,B_xenovorans)i4,P_rhizoxinica)i5;
	Chromosome	Start	End	Basewise coverage by xenoGI islands	Extra Coverage	Num Overlapping xenoGI islands	Notes
	NC_011000.1	100429	124868	0.954	4.092	5	The extra coverage and multiple islands appear to be wrong
	NC_011000.1	188900	204338	1	0.345	1	The extra coverage appears to be legitimate
	NC_011000.1	449975	463085	1	0	1
	NC_011000.1	1223099	1314635	1	0.07	1
	NC_011000.1	1403502	1436902	0.809	0.583	1	The extra coverage appears to be legitimate
	NC_011000.1	1729077	1766346	1	0.014	1
	NC_011000.1	2738517	2859770	1	0	1
	NC_011000.1	3241751	3257931	0.828	0	1
	NC_011000.1	3368967	3374914	1	2.578	1	The extra coverage appears to be legitimate
	NC_011001.1	290334	334228	1	1.858	1	The extra coverage appears to be legitimate
	NC_011001.1	1140270	1186780	1	0	1
	NC_011001.1	2091958	2137530	0.974	0.047	1
	NC_011002.1	573366	609590	1	23.116	1	This validation island was omitted from our analysis because it is on a pladmid. xenoGI is not well suited to analyzing plasmids.
Species	Corynebacterium diphtheriae NCTC 13129
Comparison species in tree
Genbank assemblies used	GCF_000195815.1	GCF_000833575.1	GCF_000011325.1	GCF_000525655.1	GCF_000196695.1
Tree	((((C_diphtheriae, C_singulare)i0,C_glutamicum)i1,C_falsenii)i2,R_equi)i3;
	Chromosome	Start	End	Basewise coverage by xenoGI islands	Extra Coverage	Num overlapping xenoGI islands	Notes
	BX248353.1	154365	190661	0.957	0.584	2	The extra coverage on the right apears legitimate, extra coverage on the left does not.
	BX248353.1	190816	208117	1	1.959	1	The extra coverage here appears legitimate. Validation ranges 1 and 2 really should have been combined.
	BX248353.1	249276	255947	1	0	1
	BX248353.1	305695	323838	1	0.86	1	The extra coverage appears to be wrong
	BX248353.1	400793	409559	0.81	0	2	The two overlapping islands should have been merged.
	BX248353.1	727618	742674	1	0.037	1
	BX248353.1	776521	795300	1	0.078	1
	BX248353.1	1680222	1700449	1	0.08	1
	BX248353.1	1866723	1880855	1	0.088	1
	BX248353.1	2059672	2070753	1	0.226	1	The extra coverage appears to be legitimate
	BX248353.1	2115840	2144615	0.964	0.318	2	The extra coverage appears to be legitimate. Also splitting into two islands appears to be correct.
	BX248353.1	2213799	2242600	1	0.171	1	The extra coverage appears to be legitimate
	BX248353.1	2297077	2322967	1	0	1
Species	Cronobacter sakazakii ATCC BAA-894
Comparison species in tree
Genbank assemblies used	GCF_000017665.1	GCF_000027065.2	GCF_001277235.1	GCF_001277195.1	GCF_000215745.1
Tree	((((C_sakazakii, C_turicensis)i0,C_dublinensis)i1,C_muytjensii)i2,E_aerogenes)i3;
		Start	End	Basewise coverage by xenoGI islands	Extra Coverage	Num overlapping xenoGI islands	Notes
	CP000783.1	125239	132690	1	0	1
	CP000783.1	263518	287078	1	0.063	1
	CP000783.1	571545	601816	1	0.072	1	The extra coverage appears to be wrong. Families were assigned the wrong mrca here.
	CP000783.1	969835	1015482	0.692	0.301	2	This range has genes with a variety of mrcas. Thus xenoGI was correct to break it up into multiple islands.
	CP000783.1	1150997	1161514	0.725	0	2	It appears the two islands identified should have been merged.
	CP000783.1	1561010	1587672	0.391	0.084	3	This range has genes with a variety of mrcas. Thus xenoGI was correct to break it up into multiple islands.
	CP000783.1	1720214	1743995	0.949	0	1
	CP000783.1	1907755	1914319	1	0	1
	CP000783.1	1964491	1977651	0.771	0.271	3	The extra coverage and multiple islands appear to be correct
	CP000783.1	2237406	2272660	1	0.015	1
	CP000783.1	2693304	2701447	1	0	1
	CP000783.1	2974743	3022134	1	0.472	1	The extra coverage appears to be legitimate
	CP000783.1	3838625	3857813	0.672	0	5	It appears some of these islands should have been merged. The problem reflects some genes being assigned the wrong mrca
	CP000783.1	4214291	4221826	1	3.05	1	The extra coverage appears to be legitimate
Species	Streptococcus equi 4047
Comparison species in tree
Genbank assemblies used	GCF_000026585.1	GCF_000026605.1	GCF_000006785.2	GCF_000785515.1	GCF_000007465.2
Tree	((((S_equi,S_zooepidemicus)i0,S_pyogenes)i1,S_salivarius)i2,S_mutans)i3;
	Chromosome	Start	End	Basewise coverage by xenoGI islands	Extra Coverage	Num overlapping xenoGI islands	Notes
	FM204883.1	142548	182216	1	0	1
	FM204883.1	746734	757321	0.564	0	1
	FM204883.1	783708	825190	0.844	0	2	This range has genes with a variety of mrcas. Thus xenoGI was correct to break it up into multiple islands.
	FM204883.1	1206307	1271960	1	0.021	1
	FM204883.1	1742042	1772823	1	0	1
	FM204883.1	1991964	2006717	1	0	1
	FM204883.1	2065120	2105533	0.982	0.183	1	The extra coverage appears to be legitimate
Species	Vibrio cholerae O1 biovar eltor str. N16961
Comparison species in tree
Genbank assemblies used	GCF_000006745.1	GCF_001558475.1	GCF_000011805.1	GCF_000196255.1	GCF_000146165.2
Tree	((((V_cholerae, V_mimicus)i0,V_fischeri)i1,P_profundum)i2,S_oneidensis)i3;
	Chromosome	Start	End	Basewise coverage by xenoGI islands	Extra Coverage	Num overlapping xenoGI islands	Notes
	AE003852.1	175343	189380	0.935	1.039	4	This range has genes with a variety of mrcas. Thus xenoGI was correct to break it up into multiple islands. The extra coverage appears to be legitimate.
	AE003852.1	520634	550262	0.915	0.068	1
	AE003852.1	873242	915211	0.898	0.241	1	The extra coverage appears to be legitimate
	AE003852.1	1550108	1574355	1	0.697	1	This is the classic cholera toxin island. The genes in it are specific to V. cholerae, and not found in V. mimicus. It turns out a number of genes to either side are also V. cholerae specific, and xenoGI includes these in the island. Given the tree we have used, it appears to have done the right thing.
	AE003852.1	1895692	1952861	1	0.411	1	Some of the extra coverage here appears to be wrong. (The part to the left of the validaiton range)
	AE003853.1	308586	436632	0.991	0.025	1
