# Supplementary material for: xenoGI: reconstructing the history of genomic island insertions in clades of closely related bacteria
Source: BMC Bioinformatics. 2018 Feb 5;19:32. doi: 10.1186/s12859-018-2038-0 (PMC5799925; doi:10.1186/s12859-018-2038-0)
Supplement: Supplementary file 2 — Comparisons with commonly used GI finding software. A tab-delimited text file containing comparisons between xenoGI and four other commonly used GI finding programs: SIGI-HMM, IslandPick, IslandPath-DIMOB, and Islander. These were done using validation ranges from the same five species used for in Table 1 and Additional file 1. Included are data for base-wise coverage and the proportion of validation ranges covered by a single predicted island. (TSV 0.834 kb) [file 12859_2018_2038_MOESM2_ESM.tsv]

		xenoGI	IslandViewer combined	SIGI-HMM	IslandPick	IslandPath-DIMOB	Islander
Base coverage
	Burkholderia cenocepacia J2315	0.977	0.875	0.323	0.721	0.766	0.205
	Corynebacterium diphtheriae NCTC 13129	0.983	0.622	0.119	0	0.556	0.202
	Cronobacter sakazakii ATCC BAA-894	0.879	0.806	0.302	0.281	0.675	0.151
	Streptococcus equi 4047	0.951	0.837	0.049	0.104	0.811	0.163
	Vibrio cholerae O1 biovar eltor str. N16961	0.97	0.876	0.75	0	0.632	0
In single island
	Burkholderia cenocepacia J2315	0.917	0	0.417	0.167	0.75	0.333
	Corynebacterium diphtheriae NCTC 13129	0.769	0.308	0.308	0	0.615	0.154
	Cronobacter sakazakii ATCC BAA-894	0.643	0.357	0.429	0.357	0.5	0.071
	Streptococcus equi 4047	0.857	0.143	0.143	0.143	0.429	0.143
	Vibrio cholerae O1 biovar eltor str. N16961	0.833	0.167	0.333	0	0.833	0
